# Supplementary material for: Efficient and Selective Removal of Palladium from Simulated High-Level Liquid Waste Using a Silica-Based Adsorbent NTAamide(C8)/SiO2-P
Source: Nanomaterials (Basel). 2024 Mar 20;14(6):544. doi: 10.3390/nano14060544 (PMC10974362; doi:10.3390/nano14060544)
Supplement: Supplementary file 1 [file nanomaterials-14-00544-s001.zip]

Archive with 1 entries (1 files):
- nanomaterials-2871090-supplementary.pdf
